# Supplementary material for: Clinical Factors on Dental Implant Fractures: A Systematic Review
Source: Dent J (Basel). 2024 Jun 28;12(7):200. doi: 10.3390/dj12070200 (PMC11276356; doi:10.3390/dj12070200)
Supplement: Supplementary file 1 [file dentistry-12-00200-s001.zip]

Archive with 1 entries (1 files):
- dentistry-2957732-supplementary.pdf
